# Supplementary material for: From Sensor Data to Animal Behaviour: An Oystercatcher Example
Source: PLoS One. 2012 May 31;7(5):e37997. doi: 10.1371/journal.pone.0037997 (PMC3365100; doi:10.1371/journal.pone.0037997)
Supplement: Dataset S1 — A dataset and software package. The R-scripts and dataset for this study can be found in this self-contained archive which also includes a readme-file that explains its contents. (ZIP) [file pone.0037997.s006.zip]

Archive with 6 entries (6 files):
- oystercatcher_functions.R
- oystercatcher_run.R
- oystercatcher_data.sqlite
- oystercatcher_data.mdb
- readme.txt
- oystercatcher_data.RDa
