# Supplementary material for: From Sensor Data to Animal Behaviour: An Oystercatcher Example
Source: PLoS One. 2012 May 31;7(5):e37997. doi: 10.1371/journal.pone.0037997 (PMC3365100; doi:10.1371/journal.pone.0037997)
Supplement: Dataset S1 — A dataset and software package. The R-scripts and dataset for this study can be found in this self-contained archive which also includes a readme-file that explains its contents. (ZIP) [file pone.0037997.s006.zip › oystercatcher_functions.R]

#####################################################################
#                                                                   #
# oystercatcher_fucntions.R                                         #
#                                                                   #
# A library with functions that are used to create the results      #
# in the paper 'From sensor  data to quantification of animal       # 
# behaviour: an oystercatcher case study' by Shamoun et al.         #                                  #
# (submitted to PLOS One, 2012).                                    #
# 
# It contains the following functions:
# 
# build_predictors() - creates predictors out of raw sensor data                             
# db2rbin()          - loads data from a database and stores it 
#                      into a binary R data file
# regression_trees() - derives different regression tree models 
#                      (S3, SA3 & SA8)
# time_budgets()     - applies the SA8 model for a time budget 
#                      analysis and prints the results as maps,
#                      accompanied by bar charts
# accel_examples()   - generates figures with characteristic 
#                      accelerometer signals for a few behaviours                              
# summary_tables()   - generates summary tables, given in the 
#                      supplementary material (S1)    
#
#
# Emiel van Loon, November 2011                                     #
#                                                                   #
#####################################################################


db2rbin <- function(){
	
	# check whether the file "oystercatcher_data.sqlite"
	# is in the current working directory
	
	if(!file.exists("oystercatcher_data.sqlite")){
		cat(paste(
	        '\nThe file "oystercatcher_data.sqlite" is not found in your current',
	        '\nworking directory. Change your current working directory to the', 
            '\nlocation where the file is stored.\n',sep='')) 
        return()
 	} 

    # Load the data from an SQLite database:
	
	require(DBI)
	require(RSQLite)
	drv <- dbDriver("SQLite")
	con <- dbConnect(drv, "oystercatcher_data.sqlite")
	
    # dataframe with *b*ehaviour and *p*redictors (bpdata)
	# for the functions regression_trees() and summary_tables()
	
	bpdata  <- dbGetQuery( con, 'SELECT 
                    p.obsID, p.pitchZ, p.pitchX, p.rollY, p.mdbaX, p.mdbaY,    
                    p.mdbaZ, p.odbaX, p.odbaY, p.odbaZ, p.odba, p.dpsX,     
                    p.fdpsX, p.dpsY, p.fdpsY, p.dpsZ, p.fdpsZ, p.speed,    
                    b.OB3, b.OB8, b.OB16, g.birdID  
                    FROM predictors as p, 
					behaviour as b,  gps as g
                    WHERE p.obsID = b.obsID AND p.obsID = g.obsID
					ORDER BY p.obsID' ) 
	
	
    # list with six *b*ehaviours and accompanying *a*cclerometer 
	# signals (badata) for the function accel_examples()
	
	basisQuery <- 'SELECT b.OB8, a.x_acceleration, a.y_acceleration, 
			a.z_acceleration FROM behaviour as b, 
			accelerometer as a WHERE b.obsID = a.obsID'
	Qforage <- paste( basisQuery, "AND b.obsID = 551" )
	Qbcare <- paste( basisQuery, "AND b.obsID = 571" )
	Qfly <- paste( basisQuery, "AND b.obsID = 1670" )
	Qstand <- paste( basisQuery, "AND b.obsID = 1851" )
	Qsit <- paste( basisQuery, "AND b.obsID = 3072" )
	
	forage <- dbGetQuery(con,Qforage)
	bcare <- dbGetQuery(con,Qbcare)
	fly <- dbGetQuery(con,Qfly)
	stand <- dbGetQuery(con,Qstand)
	sit <- dbGetQuery(con,Qsit)
	
	badata <- list(forage=forage, bcare=bcare, fly=fly, 
			stand=stand, sit=sit)


    # three dataframes with data for *t*ime *b*udget calculations
    # for three individuals (tb166, tb167 and tb169), used in the
    # function time_budgets()
	
	Q166 <- 'SELECT m.SA8, h.timelbl2, h.place, g.birdID, g.obsID, 
			g.date_time, g.latitude, g.longitude FROM 
			model_output as m, habitat as h, gps as g WHERE 
			m.obsID = h.obsID AND h.obsID = g.obsID AND 
			g.birdID = 166 ORDER BY g.obsID'
	Q167 <- 'SELECT m.SA8, h.timelbl2, h.place, g.birdID, g.obsID, 
			g.date_time, g.latitude, g.longitude FROM 
			model_output as m, habitat as h, gps as g WHERE 
			m.obsID = h.obsID AND h.obsID = g.obsID AND 
			g.birdID = 167 ORDER BY g.obsID'
	Q169 <- 'SELECT m.SA8, h.timelbl2, h.place, g.birdID, g.obsID,
			g.date_time, g.latitude, g.longitude FROM 
			model_output as m, habitat as h, gps as g WHERE 
			m.obsID = h.obsID AND h.obsID = g.obsID AND 
			g.birdID = 169 ORDER BY g.obsID'
	
	tb166 <- dbGetQuery(con, Q166)
	tb167 <- dbGetQuery(con, Q167)
	tb169 <- dbGetQuery(con, Q169)
	
	# Convert the date-time, which is stored as a string in the 
    # SQLite database and refers to UTC time, to a POSIXct object. 
	tb166$date_time <- as.POSIXct( tb166$date_time, "%d-%m-%Y %H:%M:%S", tz='UTC')
	tb167$date_time <- as.POSIXct( tb167$date_time, "%d-%m-%Y %H:%M:%S", tz='UTC')
	tb169$date_time <- as.POSIXct( tb169$date_time, "%d-%m-%Y %H:%M:%S", tz='UTC')
	
	dbDisconnect(con)
	dbUnloadDriver(drv)
	
	save(bpdata,badata,tb166,tb167,tb169,
			file = 'oystercatcher_data.RDa')

	cat(paste('\nThe data needed to calculate decision trees and time budgets',
        '\nis written to the file "oystercatcher_data.RDa".\n',sep='')) 
	
## Or, as an alternative to SQLite, load the data
## from an MS access database
#
#library(RODBC)
#con <- odbcConnectAccess("oystercatcher_data.mdb")
#
## for the script 'regression_trees.R' and summary_tables.R
#
#bpdata  <- sqlQuery( con, 'SELECT * FROM predictors as p, 
#                   behaviour as b WHERE p.obsID = b.obsID
#		    	   ORDER BY p.obsID' ) 
# 
## for the script 'accel_examples.R'
#
#basisQuery <- 'SELECT b.OB8, a.x_acceleration, a.y_acceleration, 
#               a.z_acceleration FROM behaviour as b, 
#               accelerometer as a WHERE b.obsID = a.obsID'
#Qforage <- paste( basisQuery, "AND b.obsID = 551" )
#Qbcare <- paste( basisQuery, "AND b.obsID = 571" )
#Qfly <- paste( basisQuery, "AND b.obsID = 1670" )
#Qstand <- paste( basisQuery, "AND b.obsID = 1851" )
#Qsit <- paste( basisQuery, "AND b.obsID = 3072" )
#
#forage <- sqlQuery(con,Qforage)
#bcare <- sqlQuery(con,Qbcare) 
#fly <- sqlQuery(con,Qfly) 
#stand <- sqlQuery(con,Qstand) 
#sit <- sqlQuery(con,Qsit) 
#
#
## for the script 'time_budgets.R'
#
#Q166 <- 'SELECT m.SA8, h.timelbl2, h.place, g.birdID, g.obsID, 
#		g.date_time, g.latitude, g.longitude FROM 
#		model_output as m, habitat as h, gps as g WHERE 
#		m.obsID = h.obsID AND h.obsID = g.obsID AND 
#		g.birdID = 166 ORDER BY g.obsID'
#Q167 <- 'SELECT m.SA8, h.timelbl2, h.place, g.birdID, g.obsID, 
#		g.date_time, g.latitude, g.longitude FROM 
#		model_output as m, habitat as h, gps as g WHERE 
#		m.obsID = h.obsID AND h.obsID = g.obsID AND 
#		g.birdID = 167 ORDER BY g.obsID'
#Q169 <- 'SELECT m.SA8, h.timelbl2, h.place, g.birdID, g.obsID,
#		g.date_time, g.latitude, g.longitude FROM 
#		model_output as m, habitat as h, gps as g WHERE 
#		m.obsID = h.obsID AND h.obsID = g.obsID AND 
#		g.birdID = 169 ORDER BY g.obsID'
#
#tb166 <- sqlQuery(con, Q166)
#tb167 <- sqlQuery(con, Q167)
#tb169 <- sqlQuery(con, Q169)
#
#
#odbcClose(con)
#
#save(bpdata,forage,bcare,fly,stand,sit,tb166,tb167,tb169,
#	 file = 'oystercatcher_data.Rda' )
	
}


#####################################################################

build_predictors <- function(test=FALSE){
	
# make sure that this function is in the same directory as the
# files oystercatcher_data.mdb or oystercatcher_data.sqlite
#
# furthermore you need to have the R package 'RODBC' installed
# (or, instead of RODBC, 'DBI' and 'RSQLite') 
	
# It takes a while to run this script for all observations in the 
# database. Therefor the number of data to be processed is initially
# limited (e.g. if you want to test this script), by setting the
# parameter nb2do to a low value (20, instead of 16434)
# In order to run the script on all the data, you'll have to 
# 'out-comment' that statement.

	## load the data from an SQLite database:
	require(DBI)
	require(RSQLite)
	drv <- dbDriver("SQLite")
	con <- dbConnect(drv, "oystercatcher_data.sqlite")
	acc <- dbGetQuery(con, 'SELECT * FROM accelerometer as a ORDER BY a.obsID')
	dbDisconnect(con)
	dbUnloadDriver(drv)
	
	## Altenative to the SQLite database: load the data from the 
	## MS access database
    #
    #library(RODBC)
    #con <- odbcConnectAccess("oystercatcher_data.mdb")
    #acc <- sqlQuery(con, 'SELECT * FROM accelerometer as a ORDER BY a.obsID, a.index')
    #odbcClose(con)
	
	un_obsID <- unique(acc$obsID)
	nb2do <- length(un_obsID)
	
	if(test==TRUE){nb2do = 20}
	
	data <- data.frame(obsID = rep(NA,nb2do), 
			pitchZ = rep(NA,nb2do), 
			pitchX = rep(NA,nb2do), 
			rollY = rep(NA,nb2do),
			mdbaX = rep(NA,nb2do), 
			mdbaY = rep(NA,nb2do), 
			mdbaZ = rep(NA,nb2do),
			odbaX = rep(NA,nb2do), 
			odbaY = rep(NA,nb2do), 
			odbaZ = rep(NA,nb2do), 
			odba = rep(NA,nb2do), 
			dpsX = rep(NA,nb2do), 
			fdpsX = rep(NA,nb2do), 
			dpsY = rep(NA,nb2do), 
			fdpsY = rep(NA,nb2do), 
			dpsZ = rep(NA,nb2do), 
			fdpsZ = rep(NA,nb2do))
	
# to keep track of the nr. of removed observations
# nrobs_removed = 0                 
	
# sample interval of the accelerometer data in seconds
	si <- 0.05
	
# sample size: number of accelerometer samples to be used (at maximum) to 
# calculate variables
	ss <- 60 
	
# row in ouput data array
	r <- 1
	
# counter to follow progress during running
	printprog <- seq(from=1,to=nb2do,by=nb2do/10)
	
	for (i in 1:nb2do) {
		
		# print progress - because this loop may take a while
		if ( any(i==printprog) ) cat( paste( '\n', as.character(round(100*i/nb2do)), '% done') )
		
		# select subset from acc
		sacc <- acc[ acc$obsID == un_obsID[i], ]
		
		# limit the calculation of accelerometer variables
		# to maximally the first ss samples
		srow <- min( nrow(sacc), ss )
		sacc <- sacc[ 1:srow, ]         
		
		# remove rows with NA values
		sacc <- na.omit( sacc )
		
		# if any consecutive rows in sacc are missing, the entire sequence of accelerometer
		# observations can strictly speaking not be used, because then the spectral-variables 
		# cannot be calculated accurately.
		# However, this leads to a loss of precious labeled observations. Hence, we choose 
		# to keep the data.
		
		# this would be the code to remove the entire observation:
		# if ( any( diff(sacc$index) > 1 ) ) { 
		#     nrobs_removed = nrobs_removed + 1
		#     next }
		
		# static and dynamic body acceleration, intermediate variables 
		# A cautionary note: by just taking a mean, there is no limit 
		# on the values of sbaX, sbaY or sbaZ so that these values may 
		# be bigger than 1, in that case asin(..) produces NA
		# [ and in fact this happended in 206 cases for sbaZ and in 
        #  one case for rollY ]
		
		sbaX <- min( 1, mean( sacc$x_acceleration ) )
		sbaY <- min( 1, mean( sacc$y_acceleration ) )
		sbaZ <- min( 1, mean( sacc$z_acceleration ) )
		dbaX <- sacc$x_acceleration - sbaX
		dbaY <- sacc$y_acceleration - sbaY
		dbaZ <- sacc$z_acceleration - sbaZ
		
		pitchZ <- 90 - (180/pi)*( asin(sbaZ) )
		pitchX <- (180/pi)*( asin(sbaX) )
		rollY <- (180/pi)*( asin(sbaY) )
		mdbaX <- max( dbaX )
		mdbaY <- max( dbaY )
		mdbaZ <- max( dbaZ )
		odbaX <- sum( abs(dbaX) )/srow
		odbaY <- sum( abs(dbaY) )/srow
		odbaZ <- sum( abs(dbaZ) )/srow
		odba <- odbaX + odbaY + odbaZ
		
		# calculation of power spectral density (psX, psY, psZ)
		# with accompanying frequency (fq) and subsequently
		# the maximum of PSD + frequency of that maximum.
		# In previous calculations of PSD for the accelerometer data, 
        # by Willem the frequencies from 0 to 3Hz were omitted but 
        # here these are included
		fq <- ( 1:(srow/2) ) / (srow*si)
		psX <- ( Mod( fft(dbaX) )^2 ) / srow
		psX <- psX[1:(srow/2)]
		dpsX <- max(psX) 
		fdpsX <- fq[ which.max(psX) ]
		psY <- ( Mod( fft(dbaY) )^2 ) / srow
		psY <- psY[1:(srow/2)]
		dpsY <- max(psY) 
		fdpsY <- fq[ which.max(psY) ]
		psZ <- ( Mod( fft(dbaZ) )^2 ) / srow
		psZ <- psZ[1:(srow/2)]
		dpsZ <- max(psZ) 
		fdpsZ <- fq[ which.max(psZ) ]
		
		# store results in the output array
		
		data$obsID[r] <- un_obsID[i]
		data$pitchZ[r] <- pitchZ
		data$pitchX[r] <- pitchX
		data$rollY[r] <- rollY
		data$mdbaX[r] <- mdbaX
		data$mdbaY[r] <- mdbaY
		data$mdbaZ[r] <- mdbaZ
		data$odbaX[r] <- odbaX
		data$odbaY[r] <- odbaY
		data$odbaZ[r] <- odbaZ
		data$odba[r] <- odba
		data$dpsX[r] <- dpsX
		data$fdpsX[r] <- fdpsX
		data$dpsY[r] <- dpsY
		data$fdpsY[r] <- fdpsY
		data$dpsZ[r] <- dpsZ
		data$fdpsZ[r] <- fdpsZ
		
		r = r+1
		
	}
	
	predictors <- na.omit( data )
	rm(data,acc)
	
# if all data from accelerometer is processed,
# the datafame predictors should contain 16434 records
# and be identical to the predictors table in the data base 
	
	cat('\n\n\nThe predictor varialbes for the first six observations:\n\n')
	print(head(predictors))
	
	return(predictors) 
}


#####################################################################

regression_trees <- function(bpdata){

require(rpart)


# We apply binary classification trees to derive our classifiers,
# using the algorithms from the rpart library.

# Set state of random nr. generator to ensure reproducability
set.seed(621)

###############################################
# Classify OB3 on the basis of GPS-speed only #
###############################################

# filter-out all records where not speed is available,
# to avoid problems

excl <- which( is.na(bpdata$speed) )
S3 <- rpart(OB3 ~ speed, data = bpdata[-excl,], method = "class")
S3.ct <- table( predict(S3,bpdata[-excl,], type="class"), bpdata$OB3[-excl] )

cat("\n","==========================================","\n",
		"confusion table","\n",
		"for classification of movement (3 classes)","\n",
		"with GPS speed","\n")
print(S3.ct)

# calculate and print the overall crossvalidation error:
nrrow <- dim(S3$cptable)[1]
cve <- S3$cptable[nrrow,4] * S3$frame$dev[1]/S3$frame$n[1] 
cat("\n","The overall cross validation error of this model is", 
		format(cve,digits=3),"\n")

# result:
#                   fly no movement ter. locomotion
#   fly              12           0               0
#   no movement       0         283             136
#   ter. locomotion   1          88             175
#
# overall cross validation error of 0.341

# print decision tree to a png-file for checking purposes
png('Fig3a.png')
plot(S3)
text(S3, col = "blue")
dev.off()

################################################################
# Classify OB3 on the basis of GPS-speed & accellerometer data #
################################################################

SA3 <- rpart(OB3 ~ speed + pitchZ + pitchX + rollY +
				mdbaX + mdbaY + mdbaZ +
				odbaX + odbaY + odbaZ + odba +
				dpsX + fdpsX + dpsY +
				fdpsY + dpsZ + fdpsZ, 
		      data=bpdata, method="class")

# The resulting tree slightly overfits the data
# We prune it to a CP-value of 0.03
SA3 <- prune(SA3,cp=0.03)
SA3.ct <- table( predict(SA3,bpdata, type="class"), bpdata$OB3 )

cat("\n","==========================================","\n",
		"confusion table","\n",
		"for classification of movement (3 classes)","\n",
		"with GPS speed + accelerometer variables","\n")
print(SA3.ct)

# calculate and print the overall crossvalidation error:
nrrow <- dim(SA3$cptable)[1]
cve <- SA3$cptable[nrrow,4] * SA3$frame$dev[1]/SA3$frame$n[1] 
cat("\n","The overall cross validation error of this model is", 
		format(cve,digits=3),"\n")


# result:
#                   fly no movement ter. locomotion
#   fly              13           0               0
#   no movement       0         310              27
#   ter. locomotion   0          66             286
#
# overall cross validation error of 0.144
#
# Variables actually used in the classification tree:
#   aadaX  mxpZ  pitchX

# print decision tree to a png-file for checking purposes
png('Fig3b.png')
plot(SA3)
text(SA3, col = "blue")
dev.off()

###############################################################
# Classify behaviour based on GPS-speed & accellerometer data #
###############################################################

SA8 <- rpart(OB8 ~ speed + pitchZ + pitchX + rollY +
				mdbaX + mdbaY + mdbaZ +
				odbaX + odbaY + odbaZ + odba +
				dpsX + fdpsX + dpsY +
				fdpsY + dpsZ + fdpsZ,
		      data=bpdata, method="class")

# The resulting tree slightly overfits the data
# We prune it to a CP-value of 0.02
SA8 <- prune(SA8,cp=0.02)
SA8.ct <- table( predict(SA8, bpdata, type="class"), bpdata$OB8 )

cat("\n","==========================================","\n",
		"confusion table","\n",
		"for classification of behaviour (8 classes)","\n",
		"with GPS speed + accelerometer variables","\n")
print(SA8.ct)

# calculate and print the overall crossvalidation error:
nrrow <- dim(SA8$cptable)[1]
cve <- SA8$cptable[nrrow,4] * SA8$frame$dev[1]/SA8$frame$n[1] 
cat("\n","The overall cross validation error of this model is", 
		format(cve,digits=3),"\n")

# result:
#              aggression body care fly forage handle sit stand walk
#   aggression          0         0   0      0      0   0     0    0
#   body care          20        71   0     10      0   0    17    4
#   fly                 0         0  13      0      0   0     0    0
#   forage             24         9   0    237     50   1     3   20
#   handle              0         0   0      0      0   0     0    0
#   sit                 1         2   0      4      1  99     8    0
#   stand               4         3   0      3      0   0    97    1
#   walk                0         0   0      0      0   0     0    0
#             
# overall cross validation error of 0.283

#SA8.ct <- table( predict(SA8, bpdata, type="class"), bpdata$OB8 )
#
#cat("\n","==========================================","\n",
#		"confusion table","\n",
#		"for classification of behaviour (8 classes)","\n",
#		"with GPS speed + accelerometer variables","\n")
#print(SA8.ct)


# Variables actually used in the classification tree:
#   aadaX  mxpZ  pitchX  odba

# We now consider the performance of the last model per individual 

# make sure that OB8 is a factor variable - so that all levels
# are 'virtually present' (even if there is no observation for
# a specific behavour by one bird) and the confusion tables are
# constructed correctly, i.e. without 'missing columns' 
OB8 <- factor(bpdata$OB8)

idx166 <- bpdata$birdID==166
idx167 <- bpdata$birdID==167
idx169 <- bpdata$birdID==169
SA8_166 <- predict(SA8, newdata = bpdata[idx166,], type='class')
SA8_167 <- predict(SA8, newdata = bpdata[idx167,], type='class')
SA8_169 <- predict(SA8, newdata = bpdata[idx169,], type='class')
ct166 <- table( SA8_166, OB8[idx166] )
ct167 <- table( SA8_167, OB8[idx167] )
ct169 <- table( SA8_169, OB8[idx169] )

er166 <- 1 - sum( diag(ct166) )/sum(ct166)
er167 <- 1 - sum( diag(ct167) )/sum(ct167)
er169 <- 1 - sum( diag(ct169) )/sum(ct169)

cat("\n","==========================================","\n",
		"confusion table for classifying behaviour (8 classes)","\n",
		"Bird 166 with GPS speed + accelerometer variables","\n")
print(ct166)
cat("\n\n","The overall prediction error of this model is", 
		format(er166,digits=3), "( n=", sum(ct166),"). \n")

cat("\n","==========================================","\n",
		"confusion table for classifying behaviour (8 classes)","\n",
		"Bird 167 with GPS speed + accelerometer variables","\n")
print(ct167)
cat("\n\n","The overall prediction error of this model is", 
		format(er167,digits=3), "( n=", sum(ct167),"). \n")

cat("\n","==========================================","\n",
		"confusion table for classifying behaviour (8 classes)","\n",
		"Bird 169 with GPS speed + accelerometer variables","\n")
print(ct169)
cat("\n\n","The overall prediction error of this model is", 
		format(er169,digits=3), "( n=", sum(ct169),"). \n")

# print decision tree to a png-file for checking purposes
png('Fig4.png')
plot(SA8)
text(SA8, col = "blue")
dev.off()

return( list(S3=S3,SA3=SA3,SA8=SA8) )

## to save the models for later use you could also do the following:
# save(S3,SA3,SA8,file='regression_tree_models.Rda')

## to apply a model for prediction, you could do the following:
# load all observations for which sensor data is available
# con <- odbcConnectAccess2007("oystercatcher_data.mdb")
# PD <- sqlQuery(con, "SELECT * FROM predictors as p ORDER BY p.obsID")
# odbcClose(con)

## predict with the model of choice
# SA3_pred <- predict(SA3, newdata = PD, type='class')
# SA8_pred <- predict(SA8, newdata = PD, type='class')

## the data in SA8_pred are identical to those in 
## table model_output in the data base
# con <- odbcConnectAccess2007("oystercatcher_data.mdb")
# mo3 <- sqlQuery(con, "SELECT m.SA3 FROM model_output as m ORDER BY m.obsID")
# mo8 <- sqlQuery(con, "SELECT m.SA8 FROM model_output as m ORDER BY m.obsID")
# odbcClose(con)

# print( table(SA3_pred,mo3$SA3) )
# print( table(SA8_pred,mo8$SA8) )
}

#####################################################################
# view_dbafig is a helper-function for accel_examples()

view_dbafig <- function(d1,plotlbl,ylimit=c(-1,1),position=c(0,1,0,1),to.png=FALSE) {
	
	d1 <- na.omit( d1 )
	sbaX <- min( 1, mean( d1$x_acceleration ) )
	sbaY <- min( 1, mean( d1$y_acceleration ) )
	sbaZ <- min( 1, mean( d1$z_acceleration ) )
	dbaX <- d1$x_acceleration - sbaX
	dbaY <- d1$y_acceleration - sbaY
	dbaZ <- d1$z_acceleration - sbaZ
	
	t <- seq(from=0.05,to=0.05*length(dbaX),by=0.05)
	
	if(to.png) png(paste('Fig5_dba_', substr(plotlbl,1,3), '.png',sep='') )
	
	op <- par(no.readonly=TRUE)
	par(cex.axis=1.2,cex.lab=1.4)
	
	plot( t, dbaX, type='l', 
			xlab = ' ',
			ylab = expression('dynamic body acceleration '~(g)),
			lwd=3,col='grey',
			xlim=c(0,3),
			ylim=ylimit,
			plt=position)
	lines(t, dbaY,lty=2,lwd=1)
	lines(t, dbaZ,lty=1,lwd=1)
	text(2.4,0.94*ylimit[1],plotlbl, cex = 1.4)
	
	if(to.png) dev.off()
	par(op)
}

#####################################################################
# view_sbafig is a helperfunction for accel_examples() 

view_sbafig <- function(d1,plotlbl,ylimit=c(-1,1),position=c(0,1,0,1),to.png=FALSE) {
	
	d1 <- na.omit( d1 )
	sbaX <- rep( min( 1, mean( d1$x_acceleration ) ), 60 )
	sbaY <- rep( min( 1, mean( d1$y_acceleration ) ), 60 )
	sbaZ <- rep( min( 1, mean( d1$z_acceleration ) ), 60 )
	
	pitchX <- (180/pi)*( asin(sbaX) )
	
	t <- seq(from=0.05,to=0.05*length(sbaX),by=0.05)
	
	if(to.png) png(paste('Fig5_sba_',  substr(plotlbl,1,3), '.png',sep='')) 
	
	op <- par(no.readonly=TRUE)
	par(cex.axis=1.2,cex.lab=1.4)
	
	plot( t, sbaX, type='l', 
			xlab = '',
			ylab = expression('static body acceleration '~(g)),
			lwd=3,col='grey',
			xlim=c(0,3),
			ylim=ylimit,
			plt=position)
	lines(t, sbaY,lty=2,lwd=1)
	lines(t, sbaZ,lty=1,lwd=1)
	
	# very odd: the following two lines would result in texts of different fatness - no idea why
	# plotlbl2<-"Stand ( pitch =-5.3�)"
	plotlbl2 <- paste(plotlbl, ' (pitch = ', as.character( round(pitchX,1)), '�)',sep='')
	text( 2.4, 0.94*ylimit[1], plotlbl2, cex = 1.4)
	
	if(to.png) dev.off()
	par(op)
}

#####################################################################

accel_examples <- function(badata, writeplot=TRUE){
	
	if(writeplot==TRUE){
		view_dbafig(badata$fly, plotlbl='Fly', ylimit=c(-1.2,1.2), to.png=TRUE)
		view_dbafig(badata$forage, plotlbl='Forage', ylimit=c(-1.2,1.2), position=c(0,1,0,1), to.png=TRUE)
		view_dbafig(badata$bcare, plotlbl='Body care', ylimit=c(-1.2,1.2), to.png=TRUE)
		view_dbafig(badata$stand, plotlbl='Stand / Sit', ylimit=c(-1.2,1.2), to.png=TRUE)
		view_sbafig(badata$sit, plotlbl='Sit', ylimit=c(-1.1,1.1), to.png=TRUE)
		view_sbafig(badata$stand, plotlbl='Stand', ylimit=c(-1.1,1.1), to.png=TRUE)
	} else {
		view_dbafig(badata$fly, plotlbl='Fly', ylimit=c(-1.2,1.2))
		view_dbafig(badata$forage, plotlbl='Forage', ylimit=c(-1.2,1.2), position=c(0,1,0,1))
		view_dbafig(badata$bcare, plotlbl='Body care', ylimit=c(-1.2,1.2))
		view_dbafig(badata$stand, plotlbl='Stand / Sit', ylimit=c(-1.2,1.2))
		view_sbafig(badata$sit,plotlbl='Sit', ylimit=c(-1.1,1.1))
		view_sbafig(badata$stand,plotlbl='Stand', ylimit=c(-1.1,1.1))
	}
}

#####################################################################
# plot_TBbar is a helper function for time_budget() 

plot_TBbar <- function(D,titlelbl,figlbl){
	
	# specify colors for the various behavioural classes:
	#          fly    forage       body care     stand         sit
	bcol <- c("navy","dodgerblue","forestgreen", "chartreuse", "yellow")
	
	# nr. of fixes per habitat
	Dp <- table(D$place)
	# nr. of fixes per behaviour
	Db <- table(D$SA8)
	# nr of fixes per behaviour and habitat
	Dbp <- table(D$SA8, D$place)
	
	# relative nr of fixes (r = 'relative'), expressed as percentages
	rDp <- prop.table( Dp )*100
	rDb <- prop.table( Db )*100
	rDbp <- prop.table( Dbp )*100
	
	# relative nr. of fixes, summing to 100% within habitat
	sDbp <- prop.table( Dbp, margin = 2)*100

	cat(sDbp)
	
	# reordering the rows in the table for plotting purposes
	sDbp <- sDbp[c(2,3,1,5,4),]
	
	# rDp rounded to zero decimals for plotting purposes
	pDp <- round(rDp)
	
	png(figlbl)
	par(xpd=T, mar=c(12,8,4,12))
	labels = c(paste("Mudflats", paste(pDp[1],"%", sep ="")), 
			paste("Saltmarsh", paste(pDp[2], "%", sep = "")), 
			paste("Territory", paste(pDp[3], "%", sep = "")))
	labels2 = sapply( labels, function(x) gsub("\\s","\\\n", x) ) 
	barplot(sDbp, hor = TRUE, 
			col= bcol, names.arg = labels2, las = 1, space=0.5, 
			main = titlelbl, xlab = "% Behaviour") 
	legend(110,4, rownames(sDbp), fill = bcol, box.lty = 0) 
	dev.off()
}

#####################################################################
# plot_TBmap is a helper function for time_budget() 

plot_TBmap<- function(D,figlbl){
	
	require(RgoogleMaps)
	
	# specify colors for the various behavioural classes:
	#          fly    forage       body care     stand         sit
	bcol <- c("navy","dodgerblue","forestgreen", "chartreuse", "yellow")
	
	png(figlbl)  
	OYCmap = GetMap(center=c(53.452, 6.23), zoom = 13, destfile='TBmap.png', maptype="satellite")
	PlotOnStaticMap(OYCmap, lat = D$latitude[D$SA8 == "fly"], 
			lon = D$longitude[D$SA8 == "fly"], 
			FUN = points, pch = 21, bg = bcol[1])
	PlotOnStaticMap(OYCmap, lat = D$latitude[D$SA8 == "forage"], 
			lon = D$longitude[D$SA8 == "forage"],
			FUN = points, pch = 21, bg = bcol[2], add = T)
	PlotOnStaticMap(OYCmap,  lat = D$latitude[D$SA8 == "body care"], 
			lon = D$longitude[D$SA8 == "body care"],
			FUN = points, pch = 21, bg = bcol[3], add = T)
	PlotOnStaticMap(OYCmap,  lat = D$latitude[D$SA8 == "stand"], 
			lon = D$longitude[D$SA8 == "stand"],
			FUN = points, pch = 21, bg = bcol[4], add = T)
	PlotOnStaticMap(OYCmap,  lat = D$latitude[D$SA8 == "sit"], 
			lon = D$longitude[D$SA8 == "sit"],
			FUN = points, pch = 21, bg = bcol[5], add = T)
	dev.off()
	
	# cleaning up some files, made by 'OYCmap'
	file.remove('TBmap.png','TBmap.png.rda')
}

#####################################################################

time_budget <- function(TB,figlbl){
	
    # rename 'Mudflats_Territory' into 'Territory'; 
    # and replace 'Roost' with 'Saltmarsh' 
    # the last line with 'factor()' is required
    # to clean-up the empty factor level 'Mudflats_Territory' and 'Roost'
	levels(TB$place) <- c( levels(TB$place), "Saltmarsh")
	TB$place[TB$place == "Mudflats_Territory"] <- "Territory"
	TB$place[TB$place == "Roost"] <- "Saltmarsh"
	TB$place <- factor(TB$place)
	
    # Calculate sampling interval in minutes
    # The sampling interval is important because it is unevenly distributed
    # over time. Especially the small sampling intervals need to be removed
    # as there are smaller intervals on the mudflats, during daytime,
    # ( sampling rate was then bewteen 10 sec. and  5 minutes).
	nrf <- length(TB$date_time)
	tfirst <- TB$date_time[-nrf]   
	tnext <- TB$date_time[-1]
	TDmin <- as.numeric( difftime(tnext,tfirst,units="mins") )
		
    # An extra 'dummy number' is added to the end, otherwise TDmin would have
    # one element too little
	TDmin <- c( TDmin, tail(TDmin,1) )
	
    # Determine month on the basis of date_time field,
    # because the time budget is made for July - hence only
    # the data for July need to be selected
	month <- as.numeric( format(TB$date_time,format='%m') )
	
	# Select appropriate subset from the data for the time budget 
	# calculations. 
    # Note that the criterion of time intervals> 9 minutes is
    # used to filter out the occasional intervals which are too
    # small. The data in TB is already resampled so that it contains
    # data at intervals of 10-minutes (or a bit longer). 
	Ni <- subset(TB, TDmin >= 9 & month==7 & timelbl2=='Night')
	Da <- subset(TB, TDmin >= 9 & month==7 & timelbl2=='Day')
		
	##### Time budget calculations #####
	
	barlblni <- paste('Fig6_', figlbl,'_night_bar.png',sep='')
	barlblda <- paste('Fig6_', figlbl,'_day_bar.png',sep='')
	maplblni <- paste('Fig6_', figlbl,'_night_map.png',sep='')
	maplblda <- paste('Fig6_', figlbl,'_day_map.png',sep='')
	
	plot_TBbar(Ni,'Night behaviour July',barlblni)
	plot_TBbar(Da,'Day behaviour July',barlblda)
	
	plot_TBmap(Ni,maplblni)
	plot_TBmap(Da,maplblda)
}


#####################################################################

mk_table_S1 <- function(data, grp, filelbl='lbl'){
	D_avg <- lapply(data, FUN=function(x)tapply(x,grp,FUN=mean,na.rm=TRUE)) 
	D_sd <-  lapply(data, FUN=function(x)tapply(x,grp,FUN=sd,na.rm=TRUE))
	lbl <- names(D_avg)
	nrl <- length(lbl)
	nrv <- length( D_avg[[ lbl[1] ]] )
	
	out <- rep(NA,2*nrv*nrl)
	dim(out) <- c(nrl,2*nrv)
	
	for (i in 1:nrl){
		out[i,] <- as.vector( rbind( D_avg[[ lbl[i] ]], D_sd[[ lbl[i] ]] )) 
	}
	
	out <- data.frame( rbind( table(grp), out ), 
			           row.names = c('nr.obs', lbl) )
	names(out) <- c( paste(levels(grp),'_avg',sep=''), 
			           paste(levels(grp),'_sd',sep='') )
	write.csv(out,file=paste(filelbl,'_summary.csv',sep=''),row.names = TRUE) 
}
