# Supplementary material for: From Sensor Data to Animal Behaviour: An Oystercatcher Example
Source: PLoS One. 2012 May 31;7(5):e37997. doi: 10.1371/journal.pone.0037997 (PMC3365100; doi:10.1371/journal.pone.0037997)
Supplement: Dataset S1 — A dataset and software package. The R-scripts and dataset for this study can be found in this self-contained archive which also includes a readme-file that explains its contents. (ZIP) [file pone.0037997.s006.zip › oystercatcher_run.R]

#####################################################################
#                                                                   #
# This script reproduces the results of the paper                   #
# 'From sensor data to quantification of animal behaviour:          # 
# an oystercatcher case study' by Shamoun et al.                    # 
# (submitted to PLOS One, 2012).                                    #
#                                                                   #
# You can just 'source' this script but also download the analysis  #
# software and data that were used for this study as a zip-archive: #
#    http://horizon.science.uva.nl/S2B/oystercatcher.zip (30 MB)    #
#                                                                   #
# This script calls functions from the library                      #
# 'oystercatcher_functions.R':                                      #
#                                                                   #
# build_predictors() - creates predictors out of raw sensor data    #
# db2rbin()          - loads data from a database and stores it     #
#                      into a binary R data file                    #
# regression_trees() - derives different regression tree models     #
#                      (S3, SA3 & SA8) (Figures 3 and 4)            #
# accel_examples()   - generates figures with characteristic        #
#                      accelerometer signals for a few behaviours   #
#                      (Figure 5)                                   #
# time_budget()      - applies the SA8 model for a time budget      #
#                      analysis and prints the results as maps,     #
#                      accompanied by bar charts (Figure 6)         #
# mk_table_S1()      - generates summary tables, given in the       #
#                      supplementary material (S1)                  #
#                                                                   #
#####################################################################

# Source the function library. If it is not available in the current
# working directory, just get it from the repository
if( file.exists("oystercatcher_functions.R") ){
	source('oystercatcher_functions.R')
}else{
	cat(paste('\nThe file "oystercatcher_functions.R" is not found in the current',
					'\nworking directory. So we try to get it from a remote location', 
					'\nand continue with the calculations.\n',sep='')) 
	source('http://horizon.science.uva.nl/public/S2B/oystercatcher_functions.R')
}

## The functions regression_trees() and time_budget() in 
## 'oystercatcher_functions.R' make use of packages that are not
## installed by default in R. These packages can be installed with 
## the following command.
#
#install.packages( c('rpart','RgoogleMaps') )

## The function build_predictors() builds the predictors that are 
## used in the study. This has already been done & the values have 
## been stored in oystercatcher_data.mdb / oystercatcher_data.sqlite.
## The function is included for completeness here.
## To run the function takes a while, therfore a test-option
## is included,if you run it with the option 'test=TRUE', 
## only a few records are evaluated.
# 
#predictors <- build_predictors(test=TRUE)

## The function db2rbin() fetches data from the sqlite data base
## (or MSaccess database) and stores the data in a binary R datafile.
## This has already been done, the function is included for
## for completeness.
#
#db2rbin() 

if(!file.exists("oystercatcher_data.RDa")){
	cat(paste('\nThe file "oystercatcher_data.RDa" is not found in the current',
			  '\nworking directory. So we try to download it and continue', 
			  '\nwith the calculations.\n',sep='')) 
	download.file("http://horizon.science.uva.nl/public/S2B/oystercatcher_data.RDa", 
		      "./oystercatcher_data.RDa", mode = "wb", quiet = TRUE)
} 

load('oystercatcher_data.RDa')

# The function regression_trees() builds decision tree models to
# predict oystercatcher behaviour on the basis of features from 
# gps speed and accelerometer data.
# The output, RTmodels, is a list which contains three fitted 
# decision tree models (rpart-objects): RTmodels$S3, RTmodels$SA3
# and RTmodels$SA8.
# regression_trees requires that the package rpart is availabe.
RTmodels <- regression_trees(bpdata)

##to look at the features and statistics for e.g. model S3:
#summary(RTmodels$S3)

# The function accel_examples() generates 6 line graphs with                                                      #
# characteristic examples of the accelerometer signals in 3
# dimensions for a the most important oystercatcher behaviours.         
# The graphs form figure 5 in the paper.
accel_examples(badata)

# The function time_budget() conducts a time budget analysis 
# on the basis of predictions from the SA8 model, and writes the
# results to maps accompanied by bar graphs (both png-files).
# Per individual 4 png files are written in total: one map and one 
# bar graph is created for daytime behaviour and another pair for 
# nighttime behaviour.
# time_budget() requires that the package RgoogleMaps is availabe.
# Furthermore, the function loads aerial photographs from GoogleMaps
# for which internet access is required. 
time_budget(tb166,'tb166')
time_budget(tb167,'tb167')
time_budget(tb169,'tb169')

# The function mk_table_S1() writes tables with summary statistics of
# the features per behaviour. The summary tables are included in the
# supplementary material of the paper.                           
D <- bpdata[,c(18,2:17)]
grp <- factor(bpdata$OB3)
mk_table_S1( data=D, grp=factor(bpdata$OB3), filelbl='OB3' )
mk_table_S1( data=D, grp=factor(bpdata$OB8), filelbl='OB8' )                
mk_table_S1( data=D, grp=factor(bpdata$OB16), filelbl='OB16' )
