# Supplementary material for: From Sensor Data to Animal Behaviour: An Oystercatcher Example
Source: PLoS One. 2012 May 31;7(5):e37997. doi: 10.1371/journal.pone.0037997 (PMC3365100; doi:10.1371/journal.pone.0037997)
Supplement: Dataset S1 — A dataset and software package. The R-scripts and dataset for this study can be found in this self-contained archive which also includes a readme-file that explains its contents. (ZIP) [file pone.0037997.s006.zip › readme.txt]

======= INTRODUCTION =======

This archive accompanies the paper 'From sensor data to 
quantification of animal behaviour: an oystercatcher example'
by Judy Shamoun-Baranes et al. (accepted to PLoS One, 2012).
In this text we will refer to the paper by [S2B].
For questions or remarks, please contact Judy Shamoun-Baranes,
shamoun@uva.nl.

The archive contains the data and R-scripts that were used 
to create the results reported in the paper:

  oystercatcher_data.mdb     - all data in an MS-access 2007 database
  oystercatcher_data.sqlite  - all data in an SQLight database
  oystercatcher_data.RDa     - a selection of the data which can be
                               used to run the functions 
                               regression_trees, time_budgets,
                               accel_examples and mk_table_S1
                               (all in oystercatcher_functions.R)
  oystercatcher_functions.R  - a library with functions for processing 
                               and analyzing gps data, accelerometer
                               data and behavioural observations
  oystercatcher_run.R        - a script that reproduces the results of
                               the paper by calling functions from
                               oystercatcher_functions.R with data
                               in oystercatcher_data.RDa
 
 oystercatcher_functions.R contains the following functions:                                                           
      build_predictors() - creates predictors out of raw sensor data 
      db2rbin()          - loads data from a database and stores it
                           into a binary R data file
      regression_trees() - derives different regression tree models
                           (S3, SA3 & SA8) (Figures 3 and 4)    
      accel_examples()   - generates figures with characteristic
                           accelerometer signals for a few behaviours
                           (Figure 5)                             
      time_budget()      - applies the SA8 model for a time budget
                           analysis and prints the results as maps,
                           accompanied by bar charts (Figure 6)
      mk_table_S1()      - generates summary tables, given in the
                           supplementary material (S1)
 
The script oystercatcher_run.R documents the use of the different
functions in the library. Internal functioning is well 
documented in oystercatcher_functions.R 

To learn more about the R environment, see http://r-project.org 


======= RUNNING THE R-SCRIPTS ======= 

Some of the functions in the library make use of packages that
are not installed in R by default: regression_trees() requires the 
'rpart' package, and time_budgets() requires 'RgoogleMaps'

You can install these packages with the command:
  install.packages( c('rpart', 'RgoogleMaps') )

Once these packages are installed, you should be able to reproduce
the analysis in [S2B] by the following command:
  source('oystercatcher_run.R')
  
The script writes some output to disc. The following 
files are created:

db2rbin()
  oystercatcher_data.RDa

regression_trees()
  Fig3a.png - a draft version of Fig. 3a in [S2B]
  Fig3b.png - a draft version of Fig. 3b in [S2B]
  Fig4.png - a draft version of Fig. 4 in [S2B]
  
accel_examples()
  Fig5_dba_Fly.png - Fig. 5a in [S2B]
  Fig5_dba_For.png - Fig. 5b in [S2B]
  Fig5_dba_Bod.png - Fig. 5c in [S2B]
  Fig5_dba_Sta.png - Fig. 5d in [S2B]              
  Fig5_sba_Sit.png - Fig. 5e in [S2B]
  Fig5_sba_Sta.png - Fig. 5f in [S2B]

time_budget()
  Fig6_tb169day_bar_jul1_jul31.png - component of Fig. 6 in [S2B] 
  Fig6_tb169day_map_jul1_jul31.png - component of Fig. 6 in [S2B] 
  Fig6_tb169night_bar_jul1_jul31.png - component of Fig. 6 in [S2B]
  Fig6_tb169night_map_jul1_jul31.png - component of Fig. 6 in [S2B]    

mk_table_S1()
  OB3_summary.csv - table used in the Suppl. material of [S2B]
  OB8_summary.csv - table used in the Suppl. material of [S2B]
  OB16_summary.csv - table used in the Suppl. material of [S2B]
 

======= DESCRIPTION OF THE DATA ======= 

The data used in this study result from a field study during
May - July 2009. Three birds were equipped with the 
University of Amsterdam Bird Tracking System (UvA-BiTS).
This system registered location and acceleration. From
June 30 till July 31 2009 a GPS fix was taken every 10 
minutes. Each GPS fix was followed by an acceleration 
measurement during 3 seconds at 20 Hz.
From 30 June through 14 July 2009, the behaviour of each 
bird was also observed and registered daily for 30 minutes 
with a telescope. During these visual observations, the 
tracking device was set to take a GPS fix every 10 seconds 
followed by 3 seconds of acceleration measurements.
A more complete and detailed description of the field work  
can be found in the methods section of [S2B]. 

The data resulting from this field work has been stored in 
different tables:
 gps           - location and instantaneous speed, 
                 measured by GPS sensor 
 accelerometer - acceleration at each GPS fix during 3 sec. 
                 at 20 Hz in 3D, by accelerometer sensor 
 behaviour     - observed behaviour (16 classes) and
                 aggregations thereof (8 and 3 classes),
                 corresponding to Table 2 in [S2B].

More details of these tables are given in the next section.

To build classification models on the basis of sensor data 
and observed behaviour, the raw accelerometer data were not 
used directly, but aggregate variables were calculated (so
called predictor variables, see Table 3 in [S2B]). The 
R script build_predictors.R was used for this purpose. The 
predictor variables were stored in a separate table 
(predictors). For each record in the behaviour table there 
is a corresponding record in the predictors table. But not
the other way around: the predictors table contains many 
records where only sensor data was recorded while the 
behaviour was not observed visually.  

After deriving two suitable classification models (SA3 and 
SA8, via the script regression_trees.R), these were applied 
on all cases where sensor data were available (all records 
in the predictors table), and the resulting classifications 
were stored in a separate table (model_output).      

On the basis of this model output, a time budget calculation 
was made for one bird (birdID 169, via the script
time_budgets.R). The time spent on different behaviours was 
established while distinguishing day and night as well as 
three spatial zones (territory, saltmarsh and mudflats). 
The information required for the time budget calculation 
(the time period and zone for each GPS fix), was stored in 
a separate table (habitat).


======= DETALS OF DATA TABLES ======= 

The data base contains six tables: gps, accelerometer, 
behaviour, predictors, model_output and habitat.  
The contents of these tables are as follows.

-----------------------------------------------------------
gps (16434 records)

  obsID     - unique identifier per gps fix
  birdID    - logger number, unique per bird
  date_time - date-time stamp (UTC) of gps fix
  latitude  - latitude in decimal degrees
  longitude - longitude in decimal degrees
  speed     - instantaneous speed (3D, in m/s)
-----------------------------------------------------------

-----------------------------------------------------------
accelerometer (972406 records) 
examples of accelerometer data are given in [S2B], Figure 5    

  obsID          - unique identifier per gps fix
  index          - index per accelerometer observation, 
                   generally ranging from 0 to 59
  x_acceleration - acceleration in the x-axis, surge (in g;
                   1 g = acceleration due to gravity 
                       = 9.81 m/s^2)
  y_acceleration - acceleration in the y-axis, sway (in g)
  z_acceleration - acceleration in the z-axis, heave (in g)
-----------------------------------------------------------

-----------------------------------------------------------  
behaviour (702 records)
details are given in [S2B], Table 2    

  obsID - unique identifier per gps fix
  OB3   - observed behaviour, 3 categories: no movement,  
          ter. locomotion, fly
  OB8   - observed behaviour, 8 categories: aggression, 
          body care, fly, forage, handle, sit, stand,walk 
  OB16  - observed behaviour, 16 categories
-----------------------------------------------------------

-----------------------------------------------------------
predictors (16434 records)
details are given in [S2B], Table 3

  obsID  - unique identifier per gps fix
  pitchZ - average angle of the body in the Z dir. (in �) 
  pitchX - average angle of the body in the X dir. (in �)
  rollY  - average angle of the body in the Y dir. (in �)
  mdbaX  - max. dynamic acceleration in the X dir. (in g)
  mdbaY  - max. dynamic acceleration in the Y dir. (in g)
  mdbaZ  - max. dynamic acceleration in the Z dir. (in g)
  odbaX  - average absolute dynamic acceleration in the 
           X direction (in g)
  odbaY  - average absolute dynamic acceleration in the 
           Y direction (in g)
  odbaZ  - average absolute dynamic acceleration in the 
           Z direction (in g)
  odba   - overall dynamic body acceleration 
           (= odbaX + odbaY + odbaZ, in g)
  dpsX   - maximum power spectral density for the 
           x-acceleration (in W/Hz)
  fdpsX  - frequency of dpsX (in Hz)
  dpsY   - maximum power spectral density for the 
           y-acceleration (in W/Hz)
  fdpsY  - frequency of dpsY (in Hz)
  dpsZ   - maximum power spectral density for the 
           z-acceleration (in W/Hz)
  fdpsZ  - frequency of dpsZ (in Hz)
  speed  - instantaneous speed (3D, in m/s) [note: same
           values as in the gps table]
-----------------------------------------------------------

-----------------------------------------------------------           
model_output (16434 records)
details are given in [S2B], Figures 3b and 4

  obsID - unique identifier per gps fix
  SA3   - SA3 model output, 3 classes: fly, no locomotion, 
          terr. locomotion
  SA8   - SA8 model output, 5 classes: body care, fly, 
          forage, sit, stand
-----------------------------------------------------------

-----------------------------------------------------------  
habitat (11689 records)
details are given in [S2B], Figure 6    

  obsID    - unique identifier per gps fix
  timelbl2 - time of day, 2 classes: day, night
  timelbl3 - time of day, 3 classes: day, twighlight, night
  place    - habitat, 4 classes: Roost, Territory, 
             Mudflats, Mudflats_Territory 
-----------------------------------------------------------
 
